# Supplementary material for: Inherent bacterial DNA contamination of extraction and sequencing reagents may affect interpretation of microbiota in low bacterial biomass samples
Source: Gut Pathog. 2016 May 26;8:24. doi: 10.1186/s13099-016-0103-7 (PMC4882852; doi:10.1186/s13099-016-0103-7)
Supplement: Supplementary file 1 — 10.1186/s13099-016-0103-7 Taxonomic listing of all bacterial genera and species detected as contaminants of DNA extraction and processing kits in the present study and previously reported. [file 13099_2016_103_MOESM1_ESM.xlsx]

## Sheet: Sheet1
Table S1. Taxonomic listing of all bacterial genera and species detected as contaminants of DNA extraction and processing kits in the present study and previously reported.
Phylum	Class	Order	Family	Genus	Species	Tissue Blank	Blood Blank	Genera Previously reported*	Genera Newly Reported
Actinobacteria	Actinobacteria	Actinomycetales	Actinomycetaceae	Actinomyces		+	+		+
					lingnae	+
					naeslundii	+
					odontolyticus	+	+
					spp.	+
					viscosus	+
			Beutenbergiaceae	Beutenbergia				+
			Brevibacteriaceae	Brevibacterium				+
			Corynebacteriaceae	Corynebacterium		+		+
					glucuronolyticum	+
					matruchotii	+
					unclassified spp.	+
					tuberculostearicum	+
					ureicelerivorans	+
					vitaeruminis	+
				Gordonia		+			+
					otitidis	+
			Dietziaceae	Dietzia				+
			Geodermatophilaceae	Blastococcus		+			+
					saxobsidens	+
				Geodermatophilus				+
			Intrasporangiaceae	Janibacter				+
			Microbacteriaceae	Agrococcus			+		+
					jenensis		+
				Curtobacterium				+
				Microbacterium
				Pseudoclavibacter		+			+
					zimmermannella bifida	+
			Micrococcaceae	Arthrobacter		+		+
					psychrolactophilus	+
				Kocuria				+
				Micrococcus				+
				rothia		+			+
					aeria	+
			Micromonosporaceae	Pilimelia		+			+
					unclassified spp.	+
			Nocardioidaceae	Aeromicrobium				+
			Nocardiaceae	Rhodococcus				+
			Propionibacteriaceae	Microlunatus				+
				Propionibacterium		+	+	+
					acnes	+	+
					granulosum		+
			Tsukamurellaceae	Tsukamurella				+
		Bifidobacteriales	Bifidobacteriaceae	Bifidobacterium		+	+		+
					longum	+	+
		Coriobacteriales	Coriobacteriaceae	Atopobium		+	+		+
					parvulum	+
					spp.	-	+
				Collinsella		+			+
					aerofaciens	+
				Eggerthella		+			+
					lenta	+
					unclassified spp.	+
				Slackia		+			+
					human intestinal	+
		Solirubrobacterales	Patulibacteraceae	Patulibacter				+
Bacteroidetes	Bacteroidia	Bacteroidales	Rikenellaceae	Alistipes		+	+		+
					putredinis	+	+
			Bacteroidaceae	Bacteroides		+	+		+
					bacteroides massiliensis		+
					bacteroides ovatus		+
					bacteroides spp.	+
					bacteroides thetaiotaomicron	+
					bacteroides uniformis		+
					bacteroides vulgatus	+	+
			Porphyromonadaceae	Parabacteroides			+		+
					distasonis		+
				Porphyromonas		+			+
					endodontalis	+
			Prevotellaceae	Prevotella		+			+
					buccalis	+
					loescheii	+
					melaninogenica	+
					oris	+
					unclassified spp.	+
				Xylanibacter		+			+
					unclassified spp.	+
	Cytophagia	Cytophagales	Cytophagaceae	Dyadobacter				+
	Flavobacteriia	Flavobacteriales	Flavobacteriaceae	Capnocytophaga		+			+
					gingivalis	+
				Cloacibacterium		+			+
					unclassified spp.	+
				Chryseobacterium		+		+
					isbiliense	+
					unclassified spp.	+
				Flavobacterium				+
				Wautersiella				+
	Sphingobacteriia	Sphingobacteriales	Chitinophagaceae	Hydrotalea				+
				Niastella				+
			Sphingobacteriaceae	Olivibacter				+
				Pedobacter				+
				Sphingobacterium		+			+
					unclassified spp.	+
Candidate Phylum TM7	unclassified TM7	unclassified TM7	unclassified TM7	unclassified TM7		+			+
Deinococcus-Thermus	Deinococci	Deinococcales	Deinococcaceae	Deinococcus				+
		Thermales	Thermaceae	meiothermus		+			+
					taiwanensis	+
Fibrobacteres/Acidobacteria group	Acidobacteria	Acidobacteriales	Acidobacteriaceae	Acidobacteria				+
Fusobacteria	Fusobacteriia	Fusobacteriales	Fusobacteriaceae	Fusobacterium		+			+
					nucleatum	+
					unclassified spp.	+
			Leptotrichiaceae	Leptotrichia		+			+
					buccalis	+
					unclassified spp.	+
Firmicutes	Bacilli	Bacillales	Alicyclobacillaceae	Tumebacillus		+			+
					unclassified spp.	+
	Bacilli		Bacillaceae	Bacillus		+		+
					licheniformis	+
					nealsonii	+
					thermoamylovorans	+
				geobacillus			+		+
					thermoparaffinivorans		+
			Bacillales Family XI. Incertae Sedis	gemella		+	+		+
					haemolysans	+
					sanguinis		+
			Listeriaceae	Brochothrix				+
			Paenibacillaceae	Brevibacillus		+		+
					agri	+
					parabrevis	+
			Paenibacillaceae	Paenibacillus		+		+
					filicis	+
			Staphylococcaceae	Staphylococcus		+
					epidermidis	+
					haemolyticus	+
					hominis	+
					lugdunensis	+
		Lactobacillales	Aerococcaceae	Abiotrophia		+		+
					defectiva	+
				Facklamia				+
			Carnobacteriaceae	Granulicatella		+	+		+
					adiacens		+
					elegans	+
				Trichococcus		+			+
					collinsii	+
			Enterococcaceae	Enterococcus		+	+		+
					faecalis	+
					faecium	+	+
			Lactobacillaceae	Lactobacillus		+	+		+
					fermentum		+
					salivarius	+
					unclassified spp.	+
			Streptococcaceae	Streptococcus		+	+	+
					alactolyticus	+
					cristatus	+
					genomosp. c3	+
					genomosp. c6		+
					gordonii	+
					infantis		+
					intermedius	+
					mitis	+	+
					mutans	+
					oralis	+
					pseudopneumoniae	+
					thermophilus	+	+
					unclassified spp.	+
	Clostridia	Clostridiales	Christensenellaceae	Christensenella		+			+
					unclassified spp.
			Clostridiaceae	Clostridium		+			+
					butyricum	+
					paraputrificum	+
					unclassified spp.	+
			Eubacteriaceae	Eubacterium		+			+
					rectale	+
			Lachnospiraceae	Blautia		+	+		+
					ruminococcus gnavus	+	+
					unclassified spp.	+	+
				Coprococcus		+			+
					unclassified spp.	+
				Dorea			+		+
					formicigenerans		+
				Johnsonella		+			+
					unclassified spp.	+
				Lachnoanaerobaculum		+			+
					eubacterium saburreum	+
				Lachnoclostridium		+			+
					clostridium bolteae	+
					clostridium hathewayi	+
				Lachnospira		+			+
					unclassified spp.	+
				Moryella		+			+
					unclassified spp.	+
				Pseudobutyrivibrio		+			+
					unclassified spp.	+
				Roseburia		+	+		+
					faecis		+
					unclassified spp.	+	+
				Tyzzerella		+			+
					clostridium lactatifermentans	+
			Peptococcaceae	Peptococcus		+			+
					niger	+
			Peptoniphilaceae	Anaerococcus		+			+
					hydrogenalis	+
					octavius	+
				Parvimonas		+			+
					micra	+
				Peptoniphilus		+			+
					candidatus peptoniphilus_massiliensis	+
			Peptostreptococcaceae	Intestinibacter		+			+
					clostridium bartlettii	+
			Ruminococcaceae	Anaerotruncus		+			+
					spp.	+
				Faecalibacterium		+			+
					unclassified spp.	+
				Fastidiosipila		+			+
					unclassified spp.	+
				Oscillospira		+			+
					unclassified spp.	+
				Papillibacter		+			+
					unclassified spp.	+
				Ruminiclostridium		+			+
					eubacterium siraeum	+
				Ruminococcus		+			+
					unclassified spp.	+
			unclassified Clostridiales	Flavonifractor		+			+
					unclassified spp.	+
				Pseudoflavonifractor		+			+
					bacteroides capillosus	+
		Halanaerobiales	Halanaerobiaceae	Halocella		+			+
					unclassified spp.	+
	Erysipelotrichia	Erysipelotrichales	Erysipelotrichaceae	Catenibacterium		+			+
					unclassified spp.	+
				Erysipelatoclostridium		+	+		+
					clostridium innocuum	+
					clostridium ramosum	+	+
				Solobacterium		+			+
					moorei	+
				Turicibacter		+			+
					sanguinis	+
	Negativicutes	Selenomonadales	Veillonellaceae	Dialister		+	+		+
					invisus	+
					micraerophilus	+
					unclassified spp.		+
				Megasphaera					+
					unclassified spp.	+
				Quinella		+	+		+
					unclassified spp.		+
				Selenomonas		+			+
					sputigena	+
					unclassified spp.	+
				Veillonella		+	+		+
					dispar	+
					parvula	+	+
					unclassified spp.	+	+
Proteobacteria	Alpha Proteobacteria	Acetobacteraceae	Rhodospirillales	Craurococcus				+
		Caulobacterales	Caulobacteraceae	Asticcacaulis				+
				Brevundimonas				+
				Caulobacter				+
		Rhizobiales	Aurantimonadaceae	Aurantimonas		+			+
					spp.	+
			Beijerinckiaceae	Beijerinckia				+
			Bradyrhizobiaceae	Afipia		+		+
					broomeae	+
				Bosea				+
				Bradyrhizobium		+		+
					lupini	+
			Brucellaceae	Ochrobactrum				+
			Hyphomicrobiaceae	Devosia				+
				Pedomicrobium				+
			Phyllobacteriaceae	Hoeflea				+
				Mesorhizobium				+
				Phyllobacterium		+		+
					myrsinacearum	+	+
			Rhizobiaceae	Rhizobium				+
		Rhodobacterales	Rhodobacteraceae	Paracoccus				+
			Methylobacteriaceae	Methylobacterium		+		+
					komagatae	+
					radiotolerans	+
					suomiense	+
			Methylocystaceae	Methylopila		+			+
					capsulata	+
			Phyllobacteriaceae	Phyllobacterium		+	+	+
		Rhodospirillales	Acetobacteraceae	Roseomonas		+		+
					cervicalis	+
			Rhodobacteraceae	Rubellimicrobium		+			+
					unclassified spp.	+
				Ruegeria			+		+
					unclassified spp.		+
		Sphingomonadales	Sphingomonadaceae	Novosphingobium				+
		Sphingomonadales	Sphingomonadaceae	Sphingobium				+
		Sphingomonadales	Sphingomonadaceae	Sphingomonas				+
		Sphingomonadales	Sphingomonadaceae	Sphingopyxis				+
		unclassified Alphaproteobacteria	SAR11 cluster	Candidatus pelagibacter		+			+
					ubique	+
				Candidatus_alysiosphaera		+			+
					unclassified spp.	+
	Beta Proteobacteria	Burkholderiales	Burkholderiaceae	Burkholderia		+		+
					pyrrocinia	+
				Cupriavidus				+
				Limnobacter				+
			unclassified Burkholderiales	Aquabacterium				+
				Leptothrix				+
			Comamonadaceae	Acidovorax				+
				Alicycliphilus			+		+
					unclassified spp.		+
				Comamonas		+		+
					denitrificans	+
				Curvibacter		+		+
					unclassified spp.	+
				Delftia				+
				Pelomonas			+	+	+
					unclassified spp.		+
				Polaromonas				+
				Pseudorhodoferax		+			+
					unclassified spp.	+
				Ralstonia				+
				Schlegelella				+
				Variovorax				+
			Oxalobacteraceae	Duganella				+
				Herbaspirillum			+	+
					huttiense		+
				Janthinobacterium		+		+
					lividum	+
				Massilia		+		+
					unclassified spp.	+
				Oxalobacter		+		+
					unclassified spp.	+
				Undibacterium				+
			Sutterellaceae	parasutterella		+			+
					unclassified spp.	+
		unclassified Burkholderiales	Burkholderiales Genera incertae sedis	roseateles		+			+
					depolymerans	+
		Methylophilales	Methylophilaceae	Methylophilus				+
		Neisseriales	Neisseriaceae	kingella		+		+
					oralis	+
				Neisseria		+			+
					cinerea	+
					flavescens	+
		Rhodocyclales	Rhodocyclaceae	Azoarcus				+
				Azospira				+
				Methyloversatilis				+
				Sulfuritalea				+
	Gamma Proteobacteria	Cardiobacteriales	Cardiobacteriaceae	Cardiobacterium		+			+
					hominis	+
		Enterobacteriales	Enterobacteriaceae	Enterobacter				+
				Escherichia		+	+	+
					coli		+
					fergusonii	+
				Escherichia_shigella		+			+
					unclassified spp.	+
				Klebsiella		+			+
					pneumoniae	+
				Serratia		+			+
					marcescens	+
		Oceanospirillales	Alcanivoracaceae	Alcanivorax		+			+
					venustensis	+
		Pasteurellales	Pasteurellaceae	Haemophilus		+	+		+
					haemolyticus		+
					parainfluenzae	+	+
		Pseudomonadales	Moraxellaceae	Acinetobacter				+
				Enhydrobacter		+		+
					aerosaccus	+
					unclassified spp.	+
				Psychrobacter				+
			Pseudomonadaceae	Pseudomonas		+	+	+
					fluorescens	+	+
					synxantha	+
		Xanthomonadales	Sinobacteraceae	Nevskia				+
		Xanthomonadales	Xanthomonadaceae	Pseudoxanthomonas				+
		Xanthomonadales	Xanthomonadaceae	Stenotrophomonas		+		+
					maltophilia	+
		Xanthomonadales	Xanthomonadaceae	Xanthomonas				+
*Data from Salter SJ, Cox MJ, Turek EM, Calus ST, Cookson WO, Moffatt MF, Turner P, Parkhill J, Loman NJ, Walker AW. 2014. Reagent and laboratory contamination can critically impact sequence-based microbiome analyses. BMC Biol 12:87.
